# Supplementary material for: Structural and Functional Characterization of PR-4 SUGARWINs From Sugarcaneand Their Role in Plant Defense
Source: Front Plant Sci. 2019 Jan 7;9:1916. doi: 10.3389/fpls.2018.01916 (PMC6330325; doi:10.3389/fpls.2018.01916)
Supplement: Supplementary file 1 [file Table_1.XLSX]

## Sheet: Sheet1
Table S1. SUGARWINs binding-site residues in contact with substrate for Haddock2.2 and AutoDock Vina docking analyses. The results show the number of complexes in which each amino acid position was observed as in contact with the respective substrate in the best ten structures selected from each analysis. Amino acid positions observed as contacting the substrate in more than 50% of the best ten c…
		Sug1						Sug2
Carwin				Chitin		Chitosan				Chitin		Chitosan
Amino acid	Position	Amino acid	Position	AutoDock	Haddock	AutoDock	Haddock	Amino acid	Position	AutoDock	Haddock	AutoDock	Haddock
ARG	7	ARG	6	0	6	3	3	ARG	7	1	7	0	3
THR	9	THR	8	1	10	10	10	THR	9	6	9	0	8	Both
TYR	10	TYR	9	1	10	10	10	TYR	10	5	3	0	7	Sug1
HIS	11	HIS	10	4	10	10	10	ASN	11	8	10	5	10	Both
PHE	12	TYR	11	2	8	8	8	TYR	12	6	7	5	6	Both
TYR	13	TYR	12	4	5	10	10	TYR	13	8	10	5	10	Both
ASN	14	ASN	13	2	1	0	0	ASN	14	1	0	3	1
GLN	16	GLN	15	6	0	0	0
GLN	17	GLN	16	2	0	0	0
ASN	18	ASN	17	2	0	0	0	ASN	18	6	0	4	3
TRP	20	TRP	19	4	0	0	0
ASP	21							ASP	21	0	0	0	1
LEU	22							LEU	22	0	1	0	1
LYS	24	ALA	23	2	0	0	0
VAL	25	VAL	24	4	1	0	0	ALA	23	5	7	5	9	Sug2
SER	26	SER	25	4	3	7	7	GLY	24	6	10	5	9	Both
ALA	27	ALA	26	3	2	3	3	THR	25	3	10	5	7	Sug2
TYR	28	TYR	27	3	1	3	3	TYR	26	7	9	4	6	Sug2
ALA	30							ALA	28	1	4	0	1
THR	31							THR	29	1	4	0	1
TRP	32							TRP	30	3	0	5	0
ASP	33							ASP	31	2	0	0	0
LYS	36							GLN	34	2	0	5	0
SER	39	SER	38	2	0	0	0
TRP	40							TRP	38	2	0	5	0
SER	42	GLN	41	6	0	0	0
LYS	43	LYS	42	6	0	0	0
TYR	44	TYR	43	6	0	0	0
GLY	45	GLY	44	6	0	0	0
TRP	46							TRP	44	0	1	0	0
ALA	48	ALA	47	1	1	7	7	ALA	46	1	1	0	6	Sug1
CYS	50	CYS	49	0	1	0	0	CYS	48	0	6	0	3
HIS	56							THR	54	0	1	0	0
ARG	58							GLN	56	1	0	1	0
ALA	59							ALA	57	1	0	0	0
CYS	61							CYS	59	2	0	5	0
GLY	62							GLY	60	1	0	5	0
LYS	63							GLN	61	2	0	5	0
ARG	66	ARG	65	4	0	0	0
GLU	75	SER	74	4	0	0	0
THR	76	ILE	75	6	0	0	0
THR	77	VAL	76	6	0	0	0
ASP	82	ASP	81	4	5	10	10	ASP	80	7	10	5	10	Both
GLN	83	GLN	82	3	9	9	9	GLN	81	6	10	5	10	Both
CYS	84	CYS	83	4	9	10	10	CYS	82	6	10	5	10	Both
SER	85	SER	84	2	9	10	10	SER	83	5	6	3	7	Both
ASN	86	ASN	85	0	9	8	8	ASN	84	2	7	0	5	Sug1
GLY	87	GLY	86	0	1	0	0	GLY	85	0	0	0	2
GLY	88	GLY	87	0	1	0	0
LEU	89	LEU	88	0	1	0	0	LEU	87	0	0	0	1
ASP	90	ASP	89	3	10	10	10	ASP	88	7	10	5	10	Both
TRP	93	TYR	92	0	1	2	2
		GLU	93	2	0	0	0
SER	94	THR	94	5	0	0	0
VAL	95	VAL	95	4	0	0	0
LYS	97	LYS	97	2	0	0	0
LYS	98	LYS	98	6	0	0	0
TYR	106	TYR	106	0	4	0	0
LEU	107	GLN	107	0	1	0	0
ARG	108	MET	108	0	2	1	1	ALA	107	0	1	0	0
GLY	109	GLY	109	0	8	4	4	GLY	108	1	1	0	1
HIS	110	HIS	110	0	3	2	2
PHE	117							PHE	116	1	0	0	0
VAL	118	VAL	118	2	0	0	0	VAL	117	1	0	0	0
ASN	119	ALA	119	2	0	0	0	ASN	118	2	0	3	0
CYS	120	CYS	120	2	0	0	0	CYS	119	2	0	5	0
GLY	121							GLY	120	1	0	5	0
ASN	122							ASP	121	1	0	5	0
